# Supplementary material for: Poly(Lactic Acid) Block Copolymers with Poly(Hexylene Succinate) as Microparticles for Long-Acting Injectables of Risperidone Drug
Source: Polymers (Basel). 2022 Sep 30;14(19):4111. doi: 10.3390/polym14194111 (PMC9571843; doi:10.3390/polym14194111)
Supplement: Supplementary file 1 [file polymers-14-04111-s001.zip]

Archive with 1 entries (1 files):
- polymers-1907971-supplementary.pdf
